# Supplementary material for: The IFN-γ-related long non-coding RNA signature predicts prognosis and indicates immune microenvironment infiltration in uterine corpus endometrial carcinoma
Source: Front Oncol. 2022 Jul 26;12:955979. doi: 10.3389/fonc.2022.955979 (PMC9360323; doi:10.3389/fonc.2022.955979)
Supplement: Supplementary file 4 [file Table_1.xls]

Covariates	Type	Total	Test	Train	Pvalue
age	<=60	199(38.94%)	95(37.25%)	104(40.62%)	0.4899
age	>60	312(61.06%)	160(62.75%)	152(59.38%)
histological_type	endometrial	384(75.15%)	203(79.61%)	181(70.7%)	0.026
histological_type	Mixed and serous	127(24.85%)	52(20.39%)	75(29.3%)
grade	G1 & G2	91(17.81%)	40(15.69%)	51(19.92%)	0.2561
grade	G3 & G4	420(82.19%)	215(84.31%)	205(80.08%)
stage	Stage I & Stage II	370(72.41%)	192(75.29%)	178(69.53%)	0.1744
stage	Stage III Stage IV	141(27.59%)	63(24.71%)	78(30.47%)
