# Supplementary material for: The IFN-γ-related long non-coding RNA signature predicts prognosis and indicates immune microenvironment infiltration in uterine corpus endometrial carcinoma
Source: Front Oncol. 2022 Jul 26;12:955979. doi: 10.3389/fonc.2022.955979 (PMC9360323; doi:10.3389/fonc.2022.955979)
Supplement: Supplementary file 5 [file Table_2.xlsx]

## Sheet: Sheet1
GAPDH-F:GCACCGTCAAGGCTGAGAAC
GAPDH-R:GGATCTCGCTCCTGGAAGATG
CFAP58-F:GGGGTCTGGACTGTCAATGG
CFAP58-R:ACCACTTCTGATAAGAGCTGGTC
LINC02014-F:GTCCTCTTGCCTTCTCTAGCC
LINC02014-R:TTCTGGTATTGCTGGTGGGTC
UNQ6494-F:TGCACACTGATGGCTCACAT
UNQ6494-R:ATGGCAATTCTCCTGGCCTC
AC006369.1-F:TTGCAGACACTTGAAGAAGCA
AC006369.1-R:TCCCCGCAAATGAAGTCCTG
NRAV-F:GGAGTTGATGCCTCCGAACA
NRAV-R:ATGACCGGAGCTGAAAGGTG
BMPR1B-DT-F:AAGCCACGGAGTCAAATGGT
BMPR1B-DT-R:TCACCTTCGCAGTAACAACC
AC068134.2-F:CAGGGGTTCCGAGGAGGTAA
AC068134.2-R:GAGACAGGCTTCCGAGGGTC
GS1-594A7.3-F:AGAAAGAGGACAGCACACGA
GS1-594A7.3-R:TGTCTCTCTCCCGGACCATT
OLMALINC-F:TGTGGTACTAAGCTTGACAGC
OLMALINC-R:TCATAGGTGGATCTCCTCACG
